# Supplementary material for: Towards the Development and Verification of a 3D-Based Advanced Optimized Farm Machinery Trajectory Algorithm
Source: Sensors (Basel). 2021 Apr 23;21(9):2980. doi: 10.3390/s21092980 (PMC8123056; doi:10.3390/s21092980)
Supplement: Supplementary file 1 [file sensors-21-02980-s001.zip]

Archive with 1 entries (1 files):
- sensors-1161762-SI.pdf
